# Supplementary material for: Progesterone effects on vaginal cytokines in women with a history of preterm birth
Source: PLoS One. 2018 Dec 31;13(12):e0209346. doi: 10.1371/journal.pone.0209346 (PMC6312274; doi:10.1371/journal.pone.0209346)
Supplement: S1 Table — The cytokine pixel density percentage and standard deviation (STD) comparing preterm birth group and controls. Control women pixel density percentages are compared between visit 1 & 2 and visit 1 & 3 (Control Visits). Preterm birth group women pixel density percentages are compared between visit 1 & 2 and visit 1 & 3 (Progesterone Visits). Red shading signifies P<0.05. (XLSX) [file pone.0209346.s001.xlsx]

## Sheet: t-Test 2
Cytokine	Visit 1					Visit 2					Visit 3					Control Visits					Control Visits					Progesterone Visits					Progesterone Visits
	Control, n=29		Progesterone, n=10		t-Test2	Control, n=29		Progesterone, n=10		t-Test2	Control, n=29		Progesterone, n=10		t-Test2	Visit 1, n=29		Visit 2, n=29		t-Test2	Visit 1, n=29		Visit 3, n=29		t-Test2	Visit 1, n=10		Visit 2, n=10		t-Test2	Visit 1, n=10		Visit 3, n=10		t-Test2
	Density	STD	Density	STD	p-Value	Density	STD	Density	STD	p-Value	Density	STD	Density	STD	p-Value	Density	STD	Density	STD	p-Value	Density	STD	Density	STD	p-Value	Density	STD	Density	STD	p-Value	Density	STD	Density	STD	p-Value
POS
IL-1β	24.9069	17.1767	47.9677	26.387	0.00237117	19.9528	16.484	34.1566	21.8849	0.0432531	33.0707	16.8382	31.7707	15.948	0.836499	24.9069	17.1767	19.9528	16.484	0.27555	24.9069	17.1767	33.0707	16.8382	0.0778951	47.9677	26.387	34.1566	21.8849	0.195039	47.9677	26.387	31.7707	15.948	0.105091
IL-13	8.17571	7.4078	16.8585	12.3745	0.013542	4.9112	4.248	12.5661	8.09422	0.000700205	10.0283	6.53625	9.14156	5.92991	0.714379	8.17571	7.4078	4.9112	4.248	0.0478701	8.17571	7.4078	10.0283	6.53625	0.32532	16.8585	12.3745	12.5661	8.09422	0.378117	16.8585	12.3745	9.14156	5.92991	0.113664
RANTES	19.3405	13.3592	26.2511	11.851	0.0973971	18.0917	11.1097	16.2218	10.7959	0.655127	17.7982	9.4827	18.1249	9.05431	0.926745	19.3405	13.3592	18.0917	11.1097	0.705169	19.3405	13.3592	17.7982	9.4827	0.620329	26.2511	11.851	16.2218	10.7959	0.0478438	26.2511	11.851	18.1249	9.05431	0.0734947
POS	0	0	0	0	#DIV/0!	0	0	0	0	#DIV/0!	0	0	0	0	#DIV/0!	0	0	0	0	#DIV/0!	0	0	0	0	#DIV/0!	0	0	0	0	#DIV/0!	0	0	0	0	#DIV/0!
IL-2	11.3405	6.29279	16.6774	9.25246	0.034534	8.61639	3.89906	10.7265	6.05797	0.225937	10.9522	5.94246	10.0081	8.42358	0.708994	11.3405	6.29279	8.61639	3.89906	0.0565368	11.3405	6.29279	10.9522	5.94246	0.813215	16.6774	9.25246	10.7265	6.05797	0.0988762	16.6774	9.25246	10.0081	8.42358	0.102806
IL-15	11.7564	6.39749	14.8672	8.58191	0.175959	9.00295	4.67708	11.4866	4.04974	0.153289	11.0996	4.78277	9.64647	6.91529	0.480099	11.7564	6.39749	9.00295	4.67708	0.0712972	11.7564	6.39749	11.0996	4.78277	0.665167	14.8672	8.58191	11.4866	4.04974	0.244979	14.8672	8.58191	9.64647	6.91529	0.143475
TGF-β1	11.1742	8.29144	13.2415	7.64879	0.401698	11.143	10.6601	9.42228	4.88821	0.63399	8.3779	4.99017	8.73147	5.52015	0.855785	11.1742	8.29144	11.143	10.6601	0.990287	11.1742	8.29144	8.3779	4.99017	0.131889	13.2415	7.64879	9.42228	4.88821	0.183822	13.2415	7.64879	8.73147	5.52015	0.139819
NEG	0	0	0	0	#DIV/0!	0	0	0	0	#DIV/0!	0	0	0	0	#DIV/0!	0	0	0	0	#DIV/0!	0	0	0	0	#DIV/0!	0	0	0	0	#DIV/0!	0	0	0	0	#DIV/0!
IL-3	19.9421	10.9157	18.7718	8.1917	0.976872	21.1118	9.24605	16.9743	5.87933	0.204635	23.1577	10.7556	16.4645	6.90554	0.0810666	19.9421	10.9157	21.1118	9.24605	0.666907	19.9421	10.9157	23.1577	10.7556	0.27159	18.7718	8.1917	16.9743	5.87933	0.409372	18.7718	8.1917	16.4645	6.90554	0.360901
IL-16	18.4837	9.13399	16.7925	6.90191	0.828656	18.7443	7.96739	16.96	4.27858	0.514698	20.6157	7.61301	15.9458	7.43768	0.109726	18.4837	9.13399	18.7443	7.96739	0.909845	18.4837	9.13399	20.6157	7.61301	0.346832	16.7925	6.90191	16.96	4.27858	0.764627	16.7925	6.90191	15.9458	7.43768	0.593254
TNF-α	12.4251	6.63943	9.57857	5.04267	0.32283	11.7789	8.49429	9.5304	2.18536	0.425293	10.3858	4.38185	8.30166	2.88663	0.180085	12.4251	6.63943	11.7789	8.49429	0.752285	12.4251	6.63943	10.3858	4.38185	0.180379	9.57857	5.04267	9.5304	2.18536	0.794516	9.57857	5.04267	8.30166	2.88663	0.401211
NEG	0	0	0	0	#DIV/0!	0	0	0	0	#DIV/0!	0	0	0	0	#DIV/0!	0	0	0	0	#DIV/0!	0	0	0	0	#DIV/0!	0	0	0	0	#DIV/0!	0	0	0	0	#DIV/0!
IL-4	13.0216	7.61228	12.9518	5.43314	0.800726	11.9821	5.28887	11.745	2.52762	0.894935	14.0606	5.82094	10.4504	6.16279	0.113218	13.0216	7.61228	11.9821	5.28887	0.555296	13.0216	7.61228	14.0606	5.82094	0.568446	12.9518	5.43314	11.745	2.52762	0.33823	12.9518	5.43314	10.4504	6.16279	0.249519
IL-17	12.9631	6.77311	11.6841	5.18648	0.795978	11.8795	5.15081	12.7056	3.35889	0.647241	13.2707	5.80091	10.839	4.46733	0.246919	12.9631	6.77311	11.8795	5.15081	0.503157	12.9631	6.77311	13.2707	5.80091	0.855846	11.6841	5.18648	12.7056	3.35889	0.860305	11.6841	5.18648	10.839	4.46733	0.524919
TNF-β	15.8742	7.27011	15.8077	8.4191	0.816423	15.3101	6.52421	14.8594	2.75688	0.837511	14.9773	5.57033	9.98762	2.57756	0.0114113	15.8742	7.27011	15.3101	6.52421	0.76108	15.8742	7.27011	14.9773	5.57033	0.606401	15.8077	8.4191	14.8594	2.75688	0.592877	15.8077	8.4191	9.98762	2.57756	0.0481169
EOTAXIN-1	14.0713	6.8174	13.1227	8.27561	0.87041	14.6478	5.88942	14.8679	4.82084	0.917919	17.6497	8.31695	11.2948	2.7858	0.0266154	14.0713	6.8174	14.6478	5.88942	0.736161	14.0713	6.8174	17.6497	8.31695	0.0837395	13.1227	8.27561	14.8679	4.82084	0.714716	13.1227	8.27561	11.2948	2.7858	0.466453
IL-6	21.2311	19.8305	16.9314	7.42884	0.614143	20.5557	25.0153	30.0783	32.9617	0.359763	35.1347	27.4693	18.0749	14.5521	0.0758416	21.2311	19.8305	20.5557	25.0153	0.911261	21.2311	19.8305	35.1347	27.4693	0.0341413	16.9314	7.42884	30.0783	32.9617	0.293199	16.9314	7.42884	18.0749	14.5521	0.971575
IP-10	40.6939	20.9385	40.6363	23.1194	0.83949	40.2964	13.52	35.6174	14.354	0.371536	43.9994	18.3489	31.2572	13.3951	0.056844	40.6939	20.9385	40.2964	13.52	0.933055	40.6939	20.9385	43.9994	18.3489	0.532383	40.6363	23.1194	35.6174	14.354	0.485956	40.6363	23.1194	31.2572	13.3951	0.249609
s TNF RI	30.3526	12.8199	37.0498	16.2132	0.0998491	34.3745	15.2285	34.9268	13.6801	0.921826	39.0301	14.3037	30.2157	15.1264	0.115358	30.3526	12.8199	34.3745	15.2285	0.289611	30.3526	12.8199	39.0301	14.3037	0.0202123	37.0498	16.2132	34.9268	13.6801	0.561522	37.0498	16.2132	30.2157	15.1264	0.24557
EOTAXIN-2	16.4387	7.91876	17.5573	10.2256	0.576783	19.5347	10.4215	17.708	4.89684	0.605851	20.8073	9.12522	17.6149	5.15173	0.313036	16.4387	7.91876	19.5347	10.4215	0.215906	16.4387	7.91876	20.8073	9.12522	0.060833	17.5573	10.2256	17.708	4.89684	0.883306	17.5573	10.2256	17.6149	5.15173	0.86639
IL-6sR	20.0423	13.4213	23.7923	12.5228	0.339545	20.2285	15.8609	25.679	15.3001	0.363029	26.0741	14.5026	16.5844	9.72362	0.068654	20.0423	13.4213	20.2285	15.8609	0.962344	20.0423	13.4213	26.0741	14.5026	0.111881	23.7923	12.5228	25.679	15.3001	0.910352	23.7923	12.5228	16.5844	9.72362	0.144842
MCP-1	26.8661	16.7803	37.41	23.5353	0.11019	38.6008	24.4892	27.2763	11.2043	0.177232	46.5724	22.3607	23.088	12.1361	0.00386906	26.8661	16.7803	38.6008	24.4892	0.0410177	26.8661	16.7803	46.5724	22.3607	0.000448763	37.41	23.5353	27.2763	11.2043	0.228909	37.41	23.5353	23.088	12.1361	0.111182
s TNF RII	45.7924	19.7246	50.7834	28.3204	0.40424	48.3182	24.448	57.5955	17.3783	0.287735	59.6035	24.2506	58.4133	27.0136	0.900014	45.7924	19.7246	48.3182	24.448	0.672124	45.7924	19.7246	59.6035	24.2506	0.0229904	50.7834	28.3204	57.5955	17.3783	0.699497	50.7834	28.3204	58.4133	27.0136	0.695498
G-CSF	7.10052	5.05132	8.00965	6.0056	0.593234	7.41877	4.15654	9.15169	6.15608	0.33886	7.02944	5.09607	7.83745	3.52741	0.653603	7.10052	5.05132	7.41877	4.15654	0.797784	7.10052	5.05132	7.02944	5.09607	0.958382	8.00965	6.0056	9.15169	6.15608	0.757034	8.00965	6.0056	7.83745	3.52741	0.881908
IL-7	10.6726	6.98659	10.9527	4.78307	0.716617	10.422	6.11006	11.2352	5.24105	0.71638	10.3707	6.30681	10.3233	4.86337	0.983309	10.6726	6.98659	10.422	6.11006	0.886913	10.6726	6.98659	10.3707	6.30681	0.86582	10.9527	4.78307	11.2352	5.24105	0.890111	10.9527	4.78307	10.3233	4.86337	0.592302
MCP-2	15.2616	9.0931	14.6387	6.19753	0.945817	15.4441	7.15386	13.6037	4.52064	0.462237	15.4273	6.91317	12.7764	7.40934	0.324	15.2616	9.0931	15.4441	7.15386	0.933784	15.2616	9.0931	15.4273	6.91317	0.939115	14.6387	6.19753	13.6037	4.52064	0.473597	14.6387	6.19753	12.7764	7.40934	0.412821
PDGF-BB	15.271	6.93824	16.0854	7.32698	0.529792	15.0084	6.68451	12.4699	3.61858	0.27215	16.1484	7.60308	13.2802	3.12201	0.265922	15.271	6.93824	15.0084	6.68451	0.885858	15.271	6.93824	16.1484	7.60308	0.653666	16.0854	7.32698	12.4699	3.61858	0.122672	16.0854	7.32698	13.2802	3.12201	0.190333
GMCSF	8.66136	4.46755	7.31311	5.01143	0.533322	8.48642	3.62175	10.2274	4.11481	0.225856	8.77088	5.88914	7.70848	3.69843	0.605241	8.66136	4.46755	8.48642	3.62175	0.872704	8.66136	4.46755	8.77088	5.88914	0.937795	7.31311	5.01143	10.2274	4.11481	0.252433	7.31311	5.01143	7.70848	3.69843	0.939716
IL-8	48.0903	23.5681	43.9014	19.7331	0.837372	46.8476	23.6993	35.5655	11.9704	0.168136	57.0313	24.4298	47.4151	30.0089	0.331844	48.0903	23.5681	46.8476	23.6993	0.844739	48.0903	23.5681	57.0313	24.4298	0.168898	43.9014	19.7331	35.5655	11.9704	0.185029	43.9014	19.7331	47.4151	30.0089	0.928622
MCSF	21.1955	8.94321	22.8958	6.24559	0.278196	25.7821	9.2441	19.0644	3.9202	0.036339	27.9643	7.51726	23.2702	10.4427	0.144604	21.1955	8.94321	25.7821	9.2441	0.0643587	21.1955	8.94321	27.9643	7.51726	0.00333893	22.8958	6.24559	19.0644	3.9202	0.01139	22.8958	6.24559	23.2702	10.4427	0.74459
TIMP-2	84.3978	15.6755	77.2453	24.3669	0.762286	79.4311	21.4863	77.8524	16.7522	0.838101	82.2413	15.7376	87.8125	10.0498	0.313903	84.3978	15.6755	79.4311	21.4863	0.327332	84.3978	15.6755	82.2413	15.7376	0.609472	77.2453	24.3669	77.8524	16.7522	0.607072	77.2453	24.3669	87.8125	10.0498	0.487053
ICAM-1	14.6327	10.2157	10.7704	4.74611	0.349461	13.9994	7.76198	14.4411	5.75346	0.873191	16.7688	10.4285	11.0694	5.88787	0.11859	14.6327	10.2157	13.9994	7.76198	0.794881	14.6327	10.2157	16.7688	10.4285	0.44203	10.7704	4.74611	14.4411	5.75346	0.235781	10.7704	4.74611	11.0694	5.88787	0.906672
IL-10	12.2962	7.69952	10.8874	4.80125	0.765808	11.6042	3.8291	10.0912	4.77333	0.332463	12.6801	7.19177	9.21076	4.56489	0.172145	12.2962	7.69952	11.6042	3.8291	0.671856	12.2962	7.69952	12.6801	7.19177	0.847816	10.8874	4.80125	10.0912	4.77333	0.544236	10.8874	4.80125	9.21076	4.56489	0.317906
MIG	13.9238	7.39313	15.263	6.80921	0.43061	13.5781	5.1011	12.1437	4.48509	0.446442	14.8569	6.86465	10.9365	5.85238	0.124242	13.9238	7.39313	13.5781	5.1011	0.83937	13.9238	7.39313	14.8569	6.86465	0.62645	15.263	6.80921	12.1437	4.48509	0.166157	15.263	6.80921	10.9365	5.85238	0.103908
BLANK	0	0	0	0	#DIV/0!	0	0	0	0	#DIV/0!	0	0	0	0	#DIV/0!	0	0	0	0	#DIV/0!	0	0	0	0	#DIV/0!	0	0	0	0	#DIV/0!	0	0	0	0	#DIV/0!
IFN-γ	9.33222	5.80266	10.8187	6.61392	0.417754	9.17885	4.49974	9.17643	6.44643	0.998998	8.94875	4.43957	8.00417	3.44724	0.554619	9.33222	5.80266	9.17885	4.49974	0.912389	9.33222	5.80266	8.94875	4.43957	0.782244	10.8187	6.61392	9.17643	6.44643	0.528155	10.8187	6.61392	8.00417	3.44724	0.235773
IL-11	10.171	5.17965	10.2374	5.85011	0.808812	10.7164	4.25537	9.15135	5.05734	0.358927	10.5968	4.86405	7.64299	3.89521	0.0989307	10.171	5.17965	10.7164	4.25537	0.668441	10.171	5.17965	10.5968	4.86405	0.752354	10.2374	5.85011	9.15135	5.05734	0.576787	10.2374	5.85011	7.64299	3.89521	0.232366
MIP-1α	14.3554	5.94359	13.4887	7.0516	0.924511	14.8999	4.38289	11.7196	5.96217	0.0890709	15.299	5.64224	10.7691	4.40636	0.0306353	14.3554	5.94359	14.8999	4.38289	0.697936	14.3554	5.94359	15.299	5.64224	0.544836	13.4887	7.0516	11.7196	5.96217	0.457759	13.4887	7.0516	10.7691	4.40636	0.258235
BLANK	0	0	0	0	#DIV/0!	0	0	0	0	#DIV/0!	0	0	0	0	#DIV/0!	0	0	0	0	#DIV/0!	0	0	0	0	#DIV/0!	0	0	0	0	#DIV/0!	0	0	0	0	#DIV/0!
I-309	8.4621	5.82967	14.3717	12.0875	0.0597855	9.63888	7.88117	10.6085	7.35429	0.741516	8.93094	5.53862	6.13952	3.18665	0.149829	8.4621	5.82967	9.63888	7.88117	0.527879	8.4621	5.82967	8.93094	5.53862	0.758835	14.3717	12.0875	10.6085	7.35429	0.440862	14.3717	12.0875	6.13952	3.18665	0.0789009
IL-12 p40	14.745	7.4623	14.396	10.1544	0.985019	16.7739	7.31907	14.9461	9.53301	0.544959	15.8927	6.63859	12.4643	7.57982	0.194546	14.745	7.4623	16.7739	7.31907	0.308782	14.745	7.4623	15.8927	6.63859	0.545584	14.396	10.1544	14.9461	9.53301	0.977258	14.396	10.1544	12.4643	7.57982	0.606185
MIP-1β	44.1464	13.4453	42.4709	14.2332	0.831331	43.8176	9.35652	43.6701	15.551	0.972459	39.0974	12.3267	34.7546	14.2259	0.374835	44.1464	13.4453	43.8176	9.35652	0.915787	44.1464	13.4453	39.0974	12.3267	0.148595	42.4709	14.2332	43.6701	15.551	0.819579	42.4709	14.2332	34.7546	14.2259	0.116399
NEG	0	0	0	0	#DIV/0!	0	0	0	0	#DIV/0!	0	0	0	0	#DIV/0!	0	0	0	0	#DIV/0!	0	0	0	0	#DIV/0!	0	0	0	0	#DIV/0!	0	0	0	0	#DIV/0!
IL-1α	26.1016	13.1859	39.169	25.0643	0.0378784	27.977	15.7336	26.5569	17.4648	0.817129	22.3182	11.9902	25.9662	18.1558	0.488114	26.1016	13.1859	27.977	15.7336	0.630703	26.1016	13.1859	22.3182	11.9902	0.266096	39.169	25.0643	26.5569	17.4648	0.209241	39.169	25.0643	25.9662	18.1558	0.196446
IL-12 p70	16.548	10.1454	21.9406	14.4397	0.176573	15.4715	10.6725	13.0983	9.60924	0.548553	12.8804	8.65808	17.2653	10.8557	0.21692	16.548	10.1454	15.4715	10.6725	0.700347	16.548	10.1454	12.8804	8.65808	0.151236	21.9406	14.4397	13.0983	9.60924	0.13499	21.9406	14.4397	17.2653	10.8557	0.405584
MIP-1δ	14.5154	11.6367	22.5254	14.3506	0.0745034	14.9853	10.9861	13.7396	12.3279	0.772191	12.5144	8.66074	14.4717	10.9876	0.580053	14.5154	11.6367	14.9853	10.9861	0.877081	14.5154	11.6367	12.5144	8.66074	0.468465	22.5254	14.3506	13.7396	12.3279	0.163895	22.5254	14.3506	14.4717	10.9876	0.179326
POS																84.3978	15.6755				84.3978	15.6755
